# Supplementary material for: Lactiplantibacillus plantarum LOC1 Isolated from Fresh Tea Leaves Modulates Macrophage Response to TLR4 Activation
Source: Foods. 2022 Oct 18;11(20):3257. doi: 10.3390/foods11203257 (PMC9602255; doi:10.3390/foods11203257)
Supplement: Supplementary file 1 [file foods-11-03257-s001.zip › Table S1.xlsx]

## Sheet: Sheet1
		Table S1. Nucleotide sequences of the specific primers used for real-time PCR.
		Gene		Primer sequence (5′-3′)
		TNF-α	F:	CTGTAGCCCACGTCGTAGC
			R:	TTGAGATCCATGCCGTTG
		IL-1β	F:	GCCCATCCTCTGTGACTCAT
			R:	AGGCCACAGGTATTTTGTCG
		IL-6	F:	AGGATACCACTCCCAACAGACC
			R:	AAGTGCATCATCGTTGTTCATACA
		IFN-β	F:	CCCTATGGAGATGACGGAGA
			R:	CTGTCTGCTGGTGGAGTTCA
		IFN-γ	F:	TCGGCTGACCTAGAGAAGAC
			R:	ATGCAGTGTGTAGCGTTCAT
		IL-12p40	F:	ACCAAATTACTCCCGGACGGTTC
			R:	AGACAGAGACGCCATTCCACA
		CSF2	F:	TGCCTGTCACGTTGAATGAAGAGG
			R:	TGTCTGGTAGTAGCTGGCTGTCATGTTC
		CSF3	F:	CTCAACTTTCTGCCCAGAGG
			R:	TAGGTGGCACACAACTGCTC
		SOCS1	F:	CTCCCACTCCGATTACC
			R:	GAAGAAGCAGTTCCGTT
		IL-10	F:	CAGAGCCACATGCTCCTAGA
			R:	TGTCCAGCTGGTCCTTTGTT
		IL-27	F:	CTGTTGCTGCTACCCTTGCTT
			R:	CACTCCTGGCAATCGAGATTC
